# Supplementary material for: UAV-Assisted Dynamic Monitoring of Wheat Uniformity toward Yield and Biomass Estimation
Source: Plant Phenomics. 2024 Jun 18;6:0191. doi: 10.34133/plantphenomics.0191 (PMC11184949; doi:10.34133/plantphenomics.0191)
Supplement: Supplementary 1 — Figs. S1 and S2 Tables S1 to S3 [file plantphenomics.0191.f1.zip]

Archive with 5 entries (5 files):
- Fig.S1.pdf
- Fig.S2.pdf
- Table S1 210 cultivar names.xlsx
- Table S2 Input parameters of LAI estimation model.xlsx
- Table S3 Input parameters of SPAD estimation model.xlsx
