# Supplementary material for: UAV-Assisted Dynamic Monitoring of Wheat Uniformity toward Yield and Biomass Estimation
Source: Plant Phenomics. 2024 Jun 18;6:0191. doi: 10.34133/plantphenomics.0191 (PMC11184949; doi:10.34133/plantphenomics.0191)
Supplement: Supplementary 1 — Figs. S1 and S2 Tables S1 to S3 [file plantphenomics.0191.f1.zip › Table S1 210 cultivar names.xlsx]

## Sheet: Sheet1
Number	Cultivar names	Chinese name
1	Aikang58	矮抗58
2	Baomai10	保麦10号
3	Beijing10	北京10号
4	Boai7023	博爱7023
5	Chuanmai22	川麦22
6	Chuanmai36	川麦36
7	Chuanmai42	川麦42
8	Dekang961	德抗961
9	Dexuan1	德选1号
10	Emai11	鄂麦11
11	Emai12	鄂麦12
12	Emai15	鄂麦15
13	Emai19	鄂麦19
14	Emai6	鄂麦6号
15	Fan6	繁6
16	Fengdecunmai1	丰德存麦1号
17	Fengkang8	丰抗8号
18	Gaoyou503	高优503
19	Guomai301	国麦301
20	Han7086	邯7086
21	you2018	蒿优2018
22	Henong2063	河农2063
23	Henong6049	河农6049
24	Henong825	河农825
25	Heng136	衡136
26	Heng4399	衡4399
27	Yangmai20	扬麦20
28	Hengguan35	衡观35
29	Hengza102	衡杂102
30	Huaimai20	淮麦20
31	Huaimai22	淮麦22
32	Huaimai28	淮麦28
33	Huaimai29	淮麦29
34	Huaimai30	淮麦30
35	Huaimai33	淮麦33
36	Huaimai6	淮麦6号
37	Jimai19	济麦19
38	Jimai20	济麦20
39	Jimai21	济麦21
40	Jimai22	济麦22
41	Jimai229	济麦229
42	Jimai23	济麦23
43	Jinan16	济南16
44	Jinan17	济南17
45	Jinan2	济南2号
46	Jinan8	济南8号
47	Jinanai6	济南矮6号
48	Jining16	济宁16号
49	Ji5265	冀5265
50	Jimai19	冀麦19
51	Jimai1	冀麦1号
52	Jimai26	冀麦26
53	Jinhe9123	金禾9123
54	Jinmai31	晋麦31
55	Jinmai33	晋麦33
56	Jinmai47	晋麦47
57	Jingdong17	京冬17
58	Jingdong18	京冬18
59	Jingdong22	京冬22
60	Jinghua9	京花9
61	Jingshuang16	京双16
62	Keyuan088/hemai17	科源088（荷麦17号）
63	Laizhou137	莱州137
64	Laizhou953	莱州953
65	Lianmai2	连麦2号
66	Lianmai6	连麦6号
67	Lianmai7	连麦7号
68	Liangxing66	良星66
69	Liangxing77	良星77
70	Liny8012/pinyu8012	临Y8012(品育8012)
71	Linmai4	临麦4
72	Lukenmai9	鲁垦麦9
73	Lumai14	鲁麦14
74	Lumai15	鲁麦15
75	Lumai1	鲁麦1号
76	Lumai21	鲁麦21
77	Lumai22	鲁麦22
78	Lumai5	鲁麦5号
79	Luyuan502	鲁原502
80	Lunxuan987	轮选987
81	Luohan11	洛旱11号
82	Luohan13	洛旱13号
83	Luohan2	洛旱2
84	Luohan9	洛旱9号
85	Luomai21	洛麦21号
86	Luomai26	洛麦26
87	Luomai7/luomai7	洛麦7号（漯麦7号）
88	Machang2	马场2号
89	Mianmai37	绵麦37
90	Mianmai39	绵麦39
91	Xumai32	徐麦32
92	Nannong0686	南农0686
93	Ningmai13	宁麦13
94	Ningmai15	宁麦15
95	Ningmai22	宁麦22
96	Ningmai24	宁麦24
97	Ningmai26	宁麦26
98	Ningmai9	宁麦9号
99	Ningnuomai1	宁糯麦1号
100	Nongda211	农大211
101	Qida195	齐大195
102	Qimai2	齐麦2号
103	Qingnong2	青农2号
104	Rumai1	儒麦1号
105	Ruihuamai520	瑞华麦520
106	Ruihuamai523	瑞华麦523
107	Shannong12	山农12号
108	Shannong15	山农15
109	Shannong20	山农20
110	Shannong205	山农205
111	Shannong21	山农21
112	Shannong22	山农22
113	Shannong24	山农24
114	Shannong28	山农28
115	Shannong29	山农29
116	Shengxuan3	生选3号
117	Shengxuan6	生选6号
118	Shiluan02-1	师栾02-1
119	Shimai26	石10-4393-14（石麦26）
120	Shimai28	石12-4025（石麦28）
121	Shi4185	石4185
122	Shijiazhuang407	石家庄407
123	Shijiazhuang8	石家庄8号
124	Shimai12	石麦12
125	Shimai15	石麦15
126	Shimai18	石麦18
127	Shimai22	石麦22
128	Shiyou20	石优20
129	Shunmai1718	舜麦1718
130	Sumai188	苏麦188
131	Sumai3	苏麦3号
132	Tai10604	太10604
133	Taikemai31	泰科麦31
134	Taikemai33	泰科麦33
135	Taimai1918(taimai198)	泰麦1918（太麦198）
136	Tainong19	泰农19
137	Taishan1	泰山1号
138	Taishan27	泰山27
139	Taishan28	泰山28
140	Taishan4	泰山4号
141	Taishan5366	泰山5366
142	Taitianmai118	泰田麦118
143	Tainong24	泰农24
144	Wanmai0066	皖麦0066
145	Wanmai19	皖麦19
146	Wanmai33	皖麦33
147	Wanmai50	皖麦50
148	Wanximai0638	皖西麦0638
149	Wanfeng269	万丰269
150	Wannian2	万年2号
151	Wennong14	汶农14
152	Wennong5	汶农5
153	Wennong17	汶农17
154	Xinmai16	新麦16
155	Xinmai18	新麦18
156	Xinmai20	新麦20
157	Xinmai9	新麦9号
158	Xinmai296	鑫麦296
159	Xingmai18	邢麦18
160	Xingmai7	邢麦7号
161	Xumai30	徐麦30
162	Xumai33	徐麦33
163	Xuzhou24	徐州24
164	Xuzhou438	徐州438
165	Xuzhou8	徐州8号
166	Yanfu188	烟辐188
167	Yannong0428	烟农0428
168	Yannong1212	烟农1212
169	Yannong15	烟农15
170	Yannong173	烟农173
171	Yannong19	烟农19
172	Yannong22	烟农22号
173	Yannong836	烟农836
174	Yannong999	烟农999
175	Yangmai10	扬麦10号
176	Yangmai13	扬麦13
177	Yangmai15	扬麦15
178	Yangmai158	扬麦158
179	Yangmai16	扬麦16
180	Yangmai18	扬麦18
181	Yangmai1	扬麦1号
182	Yangmai22	扬麦22
183	Yangmai5	扬麦5
184	Yangmai9	扬麦9号
185	Yumai13	豫麦13
186	Yumai18	豫麦18
187	Yumai2	豫麦2号
188	Yunhan2233	运旱2233
189	Yunhan618	运旱618
190	Xumai31	徐麦31
191	Chang4738	长4738
192	Zhemai1	浙麦1号
193	Zhenmai12	镇麦12号
194	Zhenmai168	镇麦168
195	Zhenmai3	镇麦3号
196	Zhenmai4	镇麦4号
197	Zhenmai9	镇麦9号
198	Zhengmai004	郑麦004
199	Zhengmai7698	郑麦7698
200	Zhengmai9023	郑麦9023
201	Zhongmai175	中麦175
202	Zhongmai9	中麦9号
203	Zhoumai12	周麦12
204	Zhoumai18	周麦18
205	Zhoumai23	周麦23
206	Zhoumai24	周麦24
207	Zhoumai26	周麦26
208	Zhoumai27	周麦27
209	Zhoumai32	周麦32
210	Zinong033	淄农033
