# Supplementary material for: UAV-Assisted Dynamic Monitoring of Wheat Uniformity toward Yield and Biomass Estimation
Source: Plant Phenomics. 2024 Jun 18;6:0191. doi: 10.34133/plantphenomics.0191 (PMC11184949; doi:10.34133/plantphenomics.0191)
Supplement: Supplementary 1 — Figs. S1 and S2 Tables S1 to S3 [file plantphenomics.0191.f1.zip › Table S2 Input parameters of LAI estimation model.xlsx]

## Sheet: Sheet1
	Table S2 Input parameters of LAI estimation model.
	Index	Name	Formulation	Correlation coefficient
	NVI	New vegetation index	NVI=(ρ777−ρ747)/R673	0.86
	MCARI	Modified chlorophyll absorption reflectance index	MCARI=1.2[2.5(ρ800−ρ670)−1.3(ρ800−ρ500)]	0.88
	DVI	Difference vegetation index	DVI=ρ810−ρ680	0.88
	TVIb	Modified triangle vegetation index	TVIbl=0.5[120(ρ750−ρ500)−200(ρ670−ρ550)]	0.87
	VOG1	Vogelmann 1	VOG2=(ρ734−ρ747)/( ρ715+ρ726)	-0.88
	VOG2	Vogelmann 2	VOG3=(ρ734−ρ747)/( ρ715+ρ720)	-0.88
	SR	Simple Ratio 1	SR2=R750 / R705	0.84
	CI	Chlorophyll index	R800 / R710−1	0.84
	mSR	modified SR750,705	mSR=(R750−R445) / (R705−R445)	0.83
	mCI	modified SR800,710	mCI = (R800−R445) / (R710−R445)−1	0.83
	NDVI	Normalized Difference Vegetation index	NDVI2 = (R531-R570)/ (R531 + R570)	0.83
	SR	Red edge reflectance ratio	PR710 = R750/R710	0.83
	SR	Simple Ratio 2	SR1=R800 / R680	0.86
	RD1	Reflectance difference	RD1 = R800-R680	0.88
	Cired edge	Chlorophyll index red edge	CIred edge = (R750-R700)/R700	0.84
	OSAVI1	Optimized soil adjusted vegetation index 1	OSAVI1 = (1 + 0.16)(R865-R665)/ (R865 + R665 + 0.16)	0.86
	SAVI	Soil adjusted vegetation index	SAVI = (1 + 0.5)((R801–R670)/(R801 + R670 + 0.5))	0.87
	OSAVI2	Optimized soil adjusted vegetation index2	OSAVI2 = 1.16((R800–R670)/ (R800 + R670 + 0.16))	0.86
	band95	band95 reflectance	781 nm	0.84
	band105	band105 reflectance	825 nm	0.85
	band115	band115 reflectance	869 nm	0.85
	band123	band123 reflectance	904 nm	0.85
