# Supplementary material for: UAV-Assisted Dynamic Monitoring of Wheat Uniformity toward Yield and Biomass Estimation
Source: Plant Phenomics. 2024 Jun 18;6:0191. doi: 10.34133/plantphenomics.0191 (PMC11184949; doi:10.34133/plantphenomics.0191)
Supplement: Supplementary 1 — Figs. S1 and S2 Tables S1 to S3 [file plantphenomics.0191.f1.zip › Table S3 Input parameters of SPAD estimation model.xlsx]

## Sheet: Sheet1
	Table S3 Input parameters of SPAD estimation model
	Index	Name	Formulation	correlation coefficient
	mNDVI	Modified Normalized Difference Vegetation index	mNDVI705 = (ρ750−ρ705)/(ρ750+ρ705−2ρ445)	0.85
	REP	Red edge position index	REP = 700+40[(ρ670+ρ780)/2−ρ700]/(ρ740−ρ700)	0.85
	GNDVI1	Normalized difference vegetation index	GNDVI1 = (ρ750−ρ550)/(ρ750+ρ550)	0.84
	NDCI	Normalized difference cloud index	NDCI = (ρ762−ρ527)/(ρ762+ρ527)	0.84
	SR	Simple Ratio	SR=R708 / R775	-0.84
	mSR	modified SR	mSR=(R708−R445) / (R775−R445)	-0.85
	Macc01	Macc01	Macc01=(R780−R710) / (R780−R680)	0.85
	DATT	DATT	(R850−R710) / (R850−R680)	0.85
	NDVI	Red edge NDVI	NDVI = (R750 – R705)/(R750 + R705)	0.84
	MERISND	Normalized difference Medium Resolution Imaging Spectrometer Vegetation index	MERISND = (R754-R709)/(R754 + R709)	0.83
	GNDVI2	Green NDVI	GNDVI2= (R801-R550)/(R801 + R550)	0.84
	RD	Reflectance difference	RD2 = R705-R505	-0.84
	RERI1	Red Edge Relative Indices	RERI1 = (R705-R665)/R865	-0.86
	RERI2	Red Edge Relative Indices	RERI2 = (R783-R705)/R865	0.84
	LIVI	LAI-insensitive chlorophyll index	LIVI=RVI735,720 - NDVI573,680	0.85
	band27	band27 reflectance	494 nm	-0.75
	band44	band44 reflectance	565 nm	-0.83
	band69	band69 reflectance	670 nm	-0.8
	band75	band75 reflectance	695 nm	-0.83
